# Supplementary material for: Categorization and Characterization of Snake Venom Variability through Intact Toxin Analysis by Mass Spectrometry
Source: J Proteome Res. 2025 Feb 26;24(3):1329–41. doi: 10.1021/acs.jproteome.4c00923 (PMC11894662; doi:10.1021/acs.jproteome.4c00923)
Supplement: Supplementary file 3 — pr4c00923_si_003.xlsx [file pr4c00923_si_003.xlsx]

## Sheet: Matrix of Toxins
Deconvoluted mass	794.223	794.391	794.401	794.435	794.853	795.365	795.376	795.387	795.838	798.356	799.261	799.33	800.288	802.28	802.87	804.886	805.83	806.813	807.145	808.426	809.36	809.398	810.329	810.441	811.18	813.438	815.04	815.482	815.536	816.461	820.41	821.429	822.04	822.39	822.642	823.209	823.691	824.192	824.226	824.376	828.178	829.155	830.226	830.244	830.41	831.81	832.347	833.428	836.45
most intense m/z-value	796.406	796.361	795.409	795.442	796.675	797.201	796.368	796.372	796.681	799.363	801.362	800.337	802.389	802.838	804.297	805.894	806.679	808.339	808.271	809.434	810.367	809.923	812.317	810.901	812.334	814.896	816.404	816.447	816.867	817.468	822.201	824.25	823.404	824.427	823.771	824.373	824.884	825.356	825.418	825.232	829.332	830.352	831.418	831.452	831.418	832.45	833.354	834.435	837.251
RT (min)	8.6	7.35	38.2	10.4	7.6	8.7	7.75	10.25	8.65	8.45	5.75	6.9	5.9	34.65	7.4	8.65	6.05	6.85	16.85	9.55	34.9	9.85	15.9	7.5	6.55	8.4	6.1	10	5.9	9.8	9.25	8.45	9.35	8	5.2	7.55	6.05	7.3	5.9	10.2	6.1	8.5	35.05	6.8	35.2	42.55	7.75	8.9	9.1
Dendroaspis angusticeptis	0	0	0	0	0	0	0	0	0	0	0	0	0	0	0	0	0	0	0	0	0	0	0	0	0	0	0	0	0	0	0	0	0	0	0	0	1140000	0	1140000	0	0	0	0	0	0	0	0	0	0
Denroaspis jamesoni jamesoni	0	0	0	0	0	0	0	0	0	0	0	0	0	0	0	0	0	0	0	0	0	0	0	0	0	0	0	0	0	0	0	0	0	0	0	0	871396	0	871396	0	0	0	0	0	0	0	0	0	0
Denroaspis jamesoni kaimosae	0	0	0	0	0	0	0	0	0	0	0	0	0	0	0	0	0	0	0	0	0	0	0	0	0	0	0	0	0	0	0	0	0	0	0	0	0	0	0	0	0	0	0	0	0	0	0	0	0
Dendroaspis polylepis	0	0	0	0	0	0	0	0	0	0	0	0	0	0	0	0	0	0	0	0	0	0	0	0	0	0	0	0	0	0	0	0	0	0	0	0	0	0	0	0	0	0	0	0	0	0	0	0	0
Dendroaspis viridis	0	0	0	0	0	0	0	0	0	0	0	0	0	0	0	0	0	0	0	0	0	0	0	0	0	0	0	0	0	0	0	0	0	0	0	0	479221	0	479221	0	0	0	0	0	0	0	0	0	0
Naja mossambica	0	0	0	0	0	0	0	0	0	0	0	0	0	0	0	0	0	0	0	0	0	0	0	0	0	0	0	0	0	0	0	0	0	0	0	0	0	0	0	0	0	0	0	0	0	0	0	0	0
Naja nigricincta	0	0	0	0	0	0	0	0	0	0	0	0	0	0	0	0	0	0	0	0	0	0	0	0	0	0	0	0	0	0	0	0	0	0	0	0	0	0	0	0	0	0	0	0	0	0	0	0	0
Naja nigricolis	0	0	0	0	0	0	0	0	0	0	0	0	0	0	0	0	0	0	0	0	0	0	0	0	0	0	0	0	0	0	0	0	0	0	0	0	0	0	0	0	0	0	0	0	0	0	0	0	0
Naja nubiae	0	0	0	0	0	0	0	0	0	0	0	0	0	0	0	0	0	0	0	0	0	0	0	0	0	0	0	0	0	0	0	0	0	0	3760000	0	3760000	0	0	0	0	0	0	0	0	0	0	0	0
Naja pallida	0	0	0	0	0	0	0	0	0	0	0	0	0	0	0	0	0	0	0	0	0	0	0	0	0	0	0	0	0	0	0	0	0	0	0	0	0	0	0	0	0	0	0	0	0	0	0	0	0
Naja annulifera	0	0	0	0	0	0	0	0	0	0	0	0	0	0	0	0	0	0	0	0	0	0	0	0	0	0	0	0	0	0	0	0	0	0	0	0	0	0	0	0	0	0	0	0	0	6590000	0	0	0
Naja haje	0	0	0	0	0	0	0	0	0	0	0	0	0	0	0	0	0	0	0	0	0	0	0	0	0	0	0	0	0	0	0	0	0	0	0	0	0	0	0	0	0	0	0	0	0	4260000	0	0	0
Naja legionnis	0	0	0	0	0	0	0	0	0	0	0	0	0	0	0	0	0	0	0	0	0	0	0	0	0	0	0	0	0	0	0	0	0	0	0	0	0	0	0	0	0	0	0	0	0	3090000	0	0	0
Naja nivea	0	0	0	0	0	0	0	0	0	0	0	0	0	0	0	0	0	0	0	0	0	0	0	0	0	0	0	0	0	0	0	0	0	0	0	0	0	0	0	0	0	0	0	0	0	0	0	0	0
Naja subfulva	0	0	0	0	0	0	0	0	0	0	0	0	0	0	0	0	0	0	0	0	0	0	0	0	0	0	0	0	0	0	0	0	0	0	12100000	0	0	0	0	0	0	0	0	0	0	0	0	0	0
Naja atra	0	0	0	0	0	0	0	0	0	0	0	0	0	0	0	0	0	0	0	0	0	0	0	0	0	0	0	0	0	0	0	0	0	0	0	0	0	0	0	0	0	0	0	0	0	0	0	0	0
Naja kaouthia	0	0	0	0	0	0	0	0	0	0	0	0	0	0	0	0	0	0	0	0	0	0	0	0	0	0	0	0	0	0	0	0	0	0	0	0	0	0	0	0	0	0	0	0	0	0	0	0	0
Naja naja	0	0	0	0	0	0	0	0	0	0	0	0	0	0	0	0	0	0	0	0	0	0	0	0	0	0	0	0	0	0	0	0	0	0	0	0	0	0	0	0	0	0	0	0	0	0	0	0	0
Naja oxiana	0	0	0	0	0	0	0	0	0	0	0	0	0	0	0	0	0	0	0	0	0	0	0	0	0	0	0	0	0	0	0	0	0	0	0	0	0	0	0	0	0	0	0	0	0	0	0	0	0
Naja siamensis	0	0	0	0	0	0	0	0	0	0	0	0	0	0	0	0	0	0	0	0	0	0	0	0	0	0	0	0	0	0	0	0	0	0	0	0	0	0	0	0	0	0	0	0	0	0	0	0	0
Bothrops alter	0	0	926712	0	0	0	0	0	0	0	0	0	0	0	0	0	0	0	0	0	0	0	0	0	0	0	439937	0	439937	0	0	0	0	0	0	0	0	0	0	3560000	0	0	0	0	0	0	0	0	0
Bothrops asper	0	0	0	0	0	0	0	0	0	0	0	0	0	0	0	2730000	0	0	0	0	0	0	0	0	802638	0	0	0	0	0	0	0	0	0	0	0	0	0	0	0	0	0	0	0	0	0	0	0	0
Bothrops atrox	0	0	803030	0	0	0	0	0	0	0	0	1130000	0	0	0	0	0	0	187968	0	0	0	0	0	508491	0	247984	0	0	0	0	0	0	1120000	0	1120000	0	0	0	0	0	3730000	0	0	0	0	0	0	0
Crotalus adamanteus	5500000	0	0	0	0	0	0	0	5500000	0	0	0	0	0	0	0	0	0	0	0	0	0	0	0	524518	0	0	0	0	0	0	0	0	0	0	0	0	0	0	0	0	0	0	898426	0	0	0	0	0
Crotalus culminatus	3280000	0	0	0	0	3280000	0	0	0	0	3220000	0	3220000	0	0	4210000	0	0	0	0	0	6750000	0	0	0	0	4170000	0	0	0	0	0	0	0	0	0	0	0	0	7280000	0	0	0	0	0	0	9850000	0	0
Crotalus durissus cumanensis	0	0	0	0	0	0	0	0	0	0	0	0	0	0	0	0	7580000	0	0	0	0	0	0	0	0	0	0	0	0	0	0	0	0	0	0	0	0	0	0	0	3100000	0	0	0	0	0	0	1050000	0
Crotalus durissus terrificus	0	0	0	0	0	0	0	0	0	0	0	0	0	0	0	0	0	0	0	0	0	0	0	0	0	0	0	0	0	0	0	0	0	0	0	0	0	0	0	0	0	817811	0	0	0	0	0	0	0
Crotalus enyo	0	0	0	0	2390000	0	0	0	2390000	0	2130000	0	0	0	0	0	0	0	0	0	0	0	0	0	2790000	0	0	0	0	0	0	0	0	0	0	0	0	0	0	0	0	0	0	0	0	0	0	17000000	17000000
Crotalus horridus	5860000	0	0	0	0	0	0	0	0	0	0	0	0	0	0	0	0	0	0	11300000	0	0	0	0	0	4270000	0	0	0	0	0	0	0	0	0	0	2620000	0	0	0	0	0	0	0	0	0	5990000	0	0
Cortalus horridus atricaudatus	0	0	0	0	0	0	0	0	0	0	0	0	0	0	0	0	0	0	0	0	0	0	0	0	0	0	0	0	0	0	1150000	0	0	0	0	0	0	0	0	0	0	0	0	0	0	0	0	0	0
Cortalus horridus atricaudatus (2)	0	0	0	0	0	0	0	0	0	0	0	0	0	0	0	0	0	0	0	0	0	0	0	0	0	0	0	0	0	0	10400000	0	10400000	0	0	0	0	0	0	0	0	0	0	0	0	0	0	0	0
Crotalus lepidus klauberi	0	0	0	0	0	0	0	0	0	0	0	0	0	12700000	0	0	4610000	0	0	0	0	0	0	0	533874	0	0	0	0	0	0	0	0	0	0	0	0	0	0	0	0	0	0	0	0	0	0	0	0
Crotalus lepidus maculosus	0	0	0	0	0	0	0	0	0	0	0	0	0	0	13000000	0	0	0	0	0	0	0	0	3910000	0	0	2510000	0	2510000	0	13300000	0	13300000	0	0	6960000	0	6960000	0	0	0	0	0	0	0	0	0	0	0
Crotalus morulus	0	0	0	4430000	0	0	0	4430000	0	0	0	0	0	0	0	0	0	0	572104	0	0	0	2940000	0	0	0	928710	0	0	0	12100000	12100000	0	0	0	0	0	0	0	0	0	0	0	0	0	0	0	0	0
Crotalus molossus molossus	0	0	534102	0	0	0	0	0	0	0	0	0	0	0	0	0	0	0	556291	0	0	0	0	0	0	0	0	5400000	0	5400000	5880000	0	5880000	0	0	0	0	0	0	0	0	0	0	0	28600000	0	0	0	0
Crotalus molossus nigricens	0	0	0	0	0	0	2680000	0	2680000	0	0	0	0	0	0	0	0	0	751299	0	0	0	0	0	0	0	2980000	0	0	0	0	0	0	0	0	0	0	0	0	0	0	0	180000000	0	180000000	0	0	0	0
Crotalus molossus oaxacus	0	2650000	0	0	2650000	0	2650000	0	0	0	0	0	0	0	0	0	0	0	0	0	0	0	0	0	0	0	0	4090000	0	4090000	0	0	0	0	0	0	0	0	0	0	2410000	0	0	0	0	0	0	0	0
Crotalus phyrrus	0	5310000	0	0	5310000	0	5310000	0	0	0	0	0	0	0	0	2940000	0	0	0	5810000	0	5810000	0	0	0	0	0	0	0	9830000	0	0	0	0	0	0	0	0	0	0	0	0	0	0	0	0	3970000	0	0
Crotalus cerberus	0	0	0	0	0	0	0	0	0	0	0	0	0	9220000	0	0	0	0	0	0	0	0	0	0	1030000	0	8200000	0	0	0	10400000	0	10400000	0	0	0	1130000	0	1130000	0	0	0	0	2840000	0	0	0	0	0
Crotalus phyrrus (2)	0	2500000	0	0	2500000	0	0	0	5170000	5170000	0	0	0	0	0	0	0	0	0	0	0	0	0	0	0	9130000	0	0	0	0	0	0	0	0	0	0	0	0	0	0	0	0	0	0	0	0	0	10900000	0
Crotalus ravus ravus	0	0	597963	0	0	0	0	0	0	0	0	0	0	0	5470000	0	0	0	0	0	0	0	0	6740000	0	9430000	0	0	0	0	0	11800000	0	11800000	0	0	0	0	0	0	0	0	0	2910000	0	0	0	22400000	22400000
Crotalus lorenzoensis	0	0	0	0	0	4760000	0	0	4760000	0	1700000	0	1700000	0	0	0	1220000	0	0	0	26100000	0	0	0	0	0	0	0	0	0	0	0	0	0	0	0	0	0	0	0	0	0	153000000	0	153000000	0	0	0	0
Crotalus ruber ruber	7120000	0	0	0	0	7120000	0	0	7120000	0	0	0	0	0	0	0	0	0	0	0	34200000	0	0	0	0	7870000	0	0	0	0	0	0	0	0	0	0	0	0	0	0	0	0	0	0	0	0	11400000	0	0
Crotalus scutulatus salvini	0	0	0	20200000	0	0	0	20200000	0	0	0	0	0	0	0	0	0	0	0	0	0	0	0	0	0	0	0	0	0	0	0	0	0	0	0	0	0	0	0	0	2150000	0	0	0	0	0	0	0	0
Crotalus scutulatus scutulatus	0	0	0	0	0	0	0	0	0	0	0	0	0	0	0	0	0	0	0	0	0	0	0	0	0	0	0	0	0	0	0	0	34100000	0	0	0	0	0	0	0	0	0	0	0	0	0	0	0	0
Crotalus totuguensis	0	0	343391	0	0	0	0	0	0	0	0	0	0	0	0	0	0	3530000	0	0	0	0	0	0	0	0	0	0	0	0	0	0	0	0	0	1820000	0	1820000	0	0	0	0	0	6860000	0	0	0	0	0
Crotalus triseratus triseratus	0	0	0	0	0	0	0	25600000	0	0	0	3040000	0	0	0	0	0	3720000	0	0	0	0	3320000	0	0	0	2830000	0	0	0	27800000	0	27800000	0	0	0	0	0	0	0	0	0	0	8350000	0	0	0	0	0
Crotalus vegrandis	0	0	373304	0	0	2150000	0	0	2150000	2150000	0	0	0	0	0	0	0	0	0	0	0	0	0	0	0	0	0	0	0	0	0	0	0	0	0	0	0	0	0	0	11000000	0	0	0	0	0	0	5280000	0
[truncated: 325 more columns]
