# Supplementary material for: Categorization and Characterization of Snake Venom Variability through Intact Toxin Analysis by Mass Spectrometry
Source: J Proteome Res. 2025 Feb 26;24(3):1329–41. doi: 10.1021/acs.jproteome.4c00923 (PMC11894662; doi:10.1021/acs.jproteome.4c00923)
Supplement: Supplementary file 4 — pr4c00923_si_004.zip [file pr4c00923_si_004.zip]

Archive with 2 entries (1 files):
- Matrix of Toxins_as_csv/
- Matrix of Toxins_as_csv/Matrix of Toxins_Final for upload.csv
