# Supplementary material for: Categorization and Characterization of Snake Venom Variability through Intact Toxin Analysis by Mass Spectrometry
Source: J Proteome Res. 2025 Feb 26;24(3):1329–41. doi: 10.1021/acs.jproteome.4c00923 (PMC11894662; doi:10.1021/acs.jproteome.4c00923)
Supplement: Supplementary file 4 — pr4c00923_si_004.zip [file pr4c00923_si_004.zip › Matrix of Toxins_as_csv/Matrix of Toxins_Final for upload.csv]

Deconvoluted mass	794.22315	794.39085	794.40135	794.4346	794.8531	795.3654	795.37605	795.3867	795.8383	798.35565	799.26105	799.3302	800.288	802.28015	802.8697	804.88635	805.8304	806.8127	807.145	808.42625	809.36	809.3977	810.32855	810.44065	811.18005	813.43845	815.0397	815.4825	815.53595	816.461	820.40985	821.42915	822.0397	822.39005	822.64195	823.2091	823.6913	824.19205	824.22565	824.3761	828.1785	829.15465	830.2257	830.24425	830.4104	831.80995	832.34665	833.42795	836.44995
most intense m/z-value	796.40615	796.3612	795.40865	795.4419	796.6747	797.2008	796.3678	796.37215	796.6813	799.36295	801.3623	800.3375	802.3893	802.83835	804.29675	805.89365	806.6793	808.3391	808.27105	809.43355	810.36725	809.92345	812.3167	810.9014	812.3344	814.89615	816.4042	816.44695	816.86675	817.4683	822.20115	824.25005	823.4041	824.42695	823.7712	824.3734	824.88395	825.3563	825.41825	825.23215	829.3325	830.35185	831.4179	831.45225	831.41765	832.4496	833.3539	834.4352	837.25095
RT (min)	8.6	7.35	38.2	10.4	7.6	8.7	7.75	10.25	8.65	8.45	5.75	6.9	5.9	34.65	7.4	8.65	6.05	6.85	16.85	9.55	34.9	9.85	15.9	7.5	6.55	8.4	6.1	10	5.9	9.8	9.25	8.45	9.35	8	5.2	7.55	6.05	7.3	5.9	10.2	6.1	8.5	35.05	6.8	35.2	42.55	7.75	8.9	9.1
Dendroaspis angusticeptis	0	0	0	0	0	0	0	0	0	0	0	0	0	0	0	0	0	0	0	0	0	0	0	0	0	0	0	0	0	0	0	0	0	0	0	0	1.14E+06	0	1.14E+06	0	0	0	0	0	0	0	0	0	0
Denroaspis jamesoni jamesoni	0	0	0	0	0	0	0	0	0	0	0	0	0	0	0	0	0	0	0	0	0	0	0	0	0	0	0	0	0	0	0	0	0	0	0	0	871396	0	871396	0	0	0	0	0	0	0	0	0	0
Denroaspis jamesoni kaimosae	0	0	0	0	0	0	0	0	0	0	0	0	0	0	0	0	0	0	0	0	0	0	0	0	0	0	0	0	0	0	0	0	0	0	0	0	0	0	0	0	0	0	0	0	0	0	0	0	0
Dendroaspis polylepis	0	0	0	0	0	0	0	0	0	0	0	0	0	0	0	0	0	0	0	0	0	0	0	0	0	0	0	0	0	0	0	0	0	0	0	0	0	0	0	0	0	0	0	0	0	0	0	0	0
Dendroaspis viridis	0	0	0	0	0	0	0	0	0	0	0	0	0	0	0	0	0	0	0	0	0	0	0	0	0	0	0	0	0	0	0	0	0	0	0	0	479221	0	479221	0	0	0	0	0	0	0	0	0	0
Naja mossambica	0	0	0	0	0	0	0	0	0	0	0	0	0	0	0	0	0	0	0	0	0	0	0	0	0	0	0	0	0	0	0	0	0	0	0	0	0	0	0	0	0	0	0	0	0	0	0	0	0
Naja nigricincta	0	0	0	0	0	0	0	0	0	0	0	0	0	0	0	0	0	0	0	0	0	0	0	0	0	0	0	0	0	0	0	0	0	0	0	0	0	0	0	0	0	0	0	0	0	0	0	0	0
Naja nigricolis	0	0	0	0	0	0	0	0	0	0	0	0	0	0	0	0	0	0	0	0	0	0	0	0	0	0	0	0	0	0	0	0	0	0	0	0	0	0	0	0	0	0	0	0	0	0	0	0	0
Naja nubiae	0	0	0	0	0	0	0	0	0	0	0	0	0	0	0	0	0	0	0	0	0	0	0	0	0	0	0	0	0	0	0	0	0	0	3.76E+06	0	3.76E+06	0	0	0	0	0	0	0	0	0	0	0	0
Naja pallida	0	0	0	0	0	0	0	0	0	0	0	0	0	0	0	0	0	0	0	0	0	0	0	0	0	0	0	0	0	0	0	0	0	0	0	0	0	0	0	0	0	0	0	0	0	0	0	0	0
Naja annulifera	0	0	0	0	0	0	0	0	0	0	0	0	0	0	0	0	0	0	0	0	0	0	0	0	0	0	0	0	0	0	0	0	0	0	0	0	0	0	0	0	0	0	0	0	0	6.59E+06	0	0	0
Naja haje	0	0	0	0	0	0	0	0	0	0	0	0	0	0	0	0	0	0	0	0	0	0	0	0	0	0	0	0	0	0	0	0	0	0	0	0	0	0	0	0	0	0	0	0	0	4.26E+06	0	0	0
Naja legionnis	0	0	0	0	0	0	0	0	0	0	0	0	0	0	0	0	0	0	0	0	0	0	0	0	0	0	0	0	0	0	0	0	0	0	0	0	0	0	0	0	0	0	0	0	0	3.09E+06	0	0	0
Naja nivea	0	0	0	0	0	0	0	0	0	0	0	0	0	0	0	0	0	0	0	0	0	0	0	0	0	0	0	0	0	0	0	0	0	0	0	0	0	0	0	0	0	0	0	0	0	0	0	0	0
Naja subfulva	0	0	0	0	0	0	0	0	0	0	0	0	0	0	0	0	0	0	0	0	0	0	0	0	0	0	0	0	0	0	0	0	0	0	1.21E+07	0	0	0	0	0	0	0	0	0	0	0	0	0	0
Naja atra	0	0	0	0	0	0	0	0	0	0	0	0	0	0	0	0	0	0	0	0	0	0	0	0	0	0	0	0	0	0	0	0	0	0	0	0	0	0	0	0	0	0	0	0	0	0	0	0	0
Naja kaouthia	0	0	0	0	0	0	0	0	0	0	0	0	0	0	0	0	0	0	0	0	0	0	0	0	0	0	0	0	0	0	0	0	0	0	0	0	0	0	0	0	0	0	0	0	0	0	0	0	0
Naja naja	0	0	0	0	0	0	0	0	0	0	0	0	0	0	0	0	0	0	0	0	0	0	0	0	0	0	0	0	0	0	0	0	0	0	0	0	0	0	0	0	0	0	0	0	0	0	0	0	0
Naja oxiana	0	0	0	0	0	0	0	0	0	0	0	0	0	0	0	0	0	0	0	0	0	0	0	0	0	0	0	0	0	0	0	0	0	0	0	0	0	0	0	0	0	0	0	0	0	0	0	0	0
Naja siamensis	0	0	0	0	0	0	0	0	0	0	0	0	0	0	0	0	0	0	0	0	0	0	0	0	0	0	0	0	0	0	0	0	0	0	0	0	0	0	0	0	0	0	0	0	0	0	0	0	0
Bothrops alter	0	0	926712	0	0	0	0	0	0	0	0	0	0	0	0	0	0	0	0	0	0	0	0	0	0	0	439937	0	439937	0	0	0	0	0	0	0	0	0	0	3.56E+06	0	0	0	0	0	0	0	0	0
Bothrops asper	0	0	0	0	0	0	0	0	0	0	0	0	0	0	0	2.73E+06	0	0	0	0	0	0	0	0	802638	0	0	0	0	0	0	0	0	0	0	0	0	0	0	0	0	0	0	0	0	0	0	0	0
Bothrops atrox	0	0	803030	0	0	0	0	0	0	0	0	1.13E+06	0	0	0	0	0	0	187968	0	0	0	0	0	508491	0	247984	0	0	0	0	0	0	1.12E+06	0	1.12E+06	0	0	0	0	0	3.73E+06	0	0	0	0	0	0	0
Crotalus adamanteus	5.50E+06	0	0	0	0	0	0	0	5.50E+06	0	0	0	0	0	0	0	0	0	0	0	0	0	0	0	524518	0	0	0	0	0	0	0	0	0	0	0	0	0	0	0	0	0	0	898426	0	0	0	0	0
Crotalus culminatus	3.28E+06	0	0	0	0	3.28E+06	0	0	0	0	3.22E+06	0	3.22E+06	0	0	4.21E+06	0	0	0	0	0	6.75E+06	0	0	0	0	4.17E+06	0	0	0	0	0	0	0	0	0	0	0	0	7.28E+06	0	0	0	0	0	0	9.85E+06	0	0
Crotalus durissus cumanensis	0	0	0	0	0	0	0	0	0	0	0	0	0	0	0	0	7.58E+06	0	0	0	0	0	0	0	0	0	0	0	0	0	0	0	0	0	0	0	0	0	0	0	3.10E+06	0	0	0	0	0	0	1.05E+06	0
Crotalus durissus terrificus	0	0	0	0	0	0	0	0	0	0	0	0	0	0	0	0	0	0	0	0	0	0	0	0	0	0	0	0	0	0	0	0	0	0	0	0	0	0	0	0	0	817811	0	0	0	0	0	0	0
Crotalus enyo	0	0	0	0	2.39E+06	0	0	0	2.39E+06	0	2.13E+06	0	0	0	0	0	0	0	0	0	0	0	0	0	2.79E+06	0	0	0	0	0	0	0	0	0	0	0	0	0	0	0	0	0	0	0	0	0	0	1.70E+07	1.70E+07
Crotalus horridus	5.86E+06	0	0	0	0	0	0	0	0	0	0	0	0	0	0	0	0	0	0	1.13E+07	0	0	0	0	0	4.27E+06	0	0	0	0	0	0	0	0	0	0	2.62E+06	0	0	0	0	0	0	0	0	0	5.99E+06	0	0
Cortalus horridus atricaudatus	0	0	0	0	0	0	0	0	0	0	0	0	0	0	0	0	0	0	0	0	0	0	0	0	0	0	0	0	0	0	1.15E+06	0	0	0	0	0	0	0	0	0	0	0	0	0	0	0	0	0	0
Cortalus horridus atricaudatus (2)	0	0	0	0	0	0	0	0	0	0	0	0	0	0	0	0	0	0	0	0	0	0	0	0	0	0	0	0	0	0	1.04E+07	0	1.04E+07	0	0	0	0	0	0	0	0	0	0	0	0	0	0	0	0
Crotalus lepidus klauberi	0	0	0	0	0	0	0	0	0	0	0	0	0	1.27E+07	0	0	4.61E+06	0	0	0	0	0	0	0	533874	0	0	0	0	0	0	0	0	0	0	0	0	0	0	0	0	0	0	0	0	0	0	0	0
Crotalus lepidus maculosus	0	0	0	0	0	0	0	0	0	0	0	0	0	0	1.30E+07	0	0	0	0	0	0	0	0	3.91E+06	0	0	2.51E+06	0	2.51E+06	0	1.33E+07	0	1.33E+07	0	0	6.96E+06	0	6.96E+06	0	0	0	0	0	0	0	0	0	0	0
Crotalus morulus	0	0	0	4.43E+06	0	0	0	4.43E+06	0	0	0	0	0	0	0	0	0	0	572104	0	0	0	2.94E+06	0	0	0	928710	0	0	0	1.21E+07	1.21E+07	0	0	0	0	0	0	0	0	0	0	0	0	0	0	0	0	0
Crotalus molossus molossus	0	0	534102	0	0	0	0	0	0	0	0	0	0	0	0	0	0	0	556291	0	0	0	0	0	0	0	0	5.40E+06	0	5.40E+06	5.88E+06	0	5.88E+06	0	0	0	0	0	0	0	0	0	0	0	2.86E+07	0	0	0	0
Crotalus molossus nigricens	0	0	0	0	0	0	2.68E+06	0	2.68E+06	0	0	0	0	0	0	0	0	0	751299	0	0	0	0	0	0	0	2.98E+06	0	0	0	0	0	0	0	0	0	0	0	0	0	0	0	1.80E+08	0	1.80E+08	0	0	0	0
Crotalus molossus oaxacus	0	2.65E+06	0	0	2.65E+06	0	2.65E+06	0	0	0	0	0	0	0	0	0	0	0	0	0	0	0	0	0	0	0	0	4.09E+06	0	4.09E+06	0	0	0	0	0	0	0	0	0	0	2.41E+06	0	0	0	0	0	0	0	0
Crotalus phyrrus	0	5.31E+06	0	0	5.31E+06	0	5.31E+06	0	0	0	0	0	0	0	0	2.94E+06	0	0	0	5.81E+06	0	5.81E+06	0	0	0	0	0	0	0	9.83E+06	0	0	0	0	0	0	0	0	0	0	0	0	0	0	0	0	3.97E+06	0	0
Crotalus cerberus	0	0	0	0	0	0	0	0	0	0	0	0	0	9.22E+06	0	0	0	0	0	0	0	0	0	0	1.03E+06	0	8.20E+06	0	0	0	1.04E+07	0	1.04E+07	0	0	0	1.13E+06	0	1.13E+06	0	0	0	0	2.84E+06	0	0	0	0	0
Crotalus phyrrus (2)	0	2.50E+06	0	0	2.50E+06	0	0	0	5.17E+06	5.17E+06	0	0	0	0	0	0	0	0	0	0	0	0	0	0	0	9.13E+06	0	0	0	0	0	0	0	0	0	0	0	0	0	0	0	0	0	0	0	0	0	1.09E+07	0
Crotalus ravus ravus	0	0	597963	0	0	0	0	0	0	0	0	0	0	0	5.47E+06	0	0	0	0	0	0	0	0	6.74E+06	0	9.43E+06	0	0	0	0	0	1.18E+07	0	1.18E+07	0	0	0	0	0	0	0	0	0	2.91E+06	0	0	0	2.24E+07	2.24E+07
Crotalus lorenzoensis	0	0	0	0	0	4.76E+06	0	0	4.76E+06	0	1.70E+06	0	1.70E+06	0	0	0	1.22E+06	0	0	0	2.61E+07	0	0	0	0	0	0	0	0	0	0	0	0	0	0	0	0	0	0	0	0	0	1.53E+08	0	1.53E+08	0	0	0	0
Crotalus ruber ruber	7.12E+06	0	0	0	0	7.12E+06	0	0	7.12E+06	0	0	0	0	0	0	0	0	0	0	0	3.42E+07	0	0	0	0	7.87E+06	0	0	0	0	0	0	0	0	0	0	0	0	0	0	0	0	0	0	0	0	1.14E+07	0	0
Crotalus scutulatus salvini	0	0	0	2.02E+07	0	0	0	2.02E+07	0	0	0	0	0	0	0	0	0	0	0	0	0	0	0	0	0	0	0	0	0	0	0	0	0	0	0	0	0	0	0	0	2.15E+06	0	0	0	0	0	0	0	0
Crotalus scutulatus scutulatus	0	0	0	0	0	0	0	0	0	0	0	0	0	0	0	0	0	0	0	0	0	0	0	0	0	0	0	0	0	0	0	0	3.41E+07	0	0	0	0	0	0	0	0	0	0	0	0	0	0	0	0
Crotalus totuguensis	0	0	343391	0	0	0	0	0	0	0	0	0	0	0	0	0	0	3.53E+06	0	0	0	0	0	0	0	0	0	0	0	0	0	0	0	0	0	1.82E+06	0	1.82E+06	0	0	0	0	0	6.86E+06	0	0	0	0	0
Crotalus triseratus triseratus	0	0	0	0	0	0	0	2.56E+07	0	0	0	3.04E+06	0	0	0	0	0	3.72E+06	0	0	0	0	3.32E+06	0	0	0	2.83E+06	0	0	0	2.78E+07	0	2.78E+07	0	0	0	0	0	0	0	0	0	0	8.35E+06	0	0	0	0	0
Crotalus vegrandis	0	0	373304	0	0	2.15E+06	0	0	2.15E+06	2.15E+06	0	0	0	0	0	0	0	0	0	0	0	0	0	0	0	0	0	0	0	0	0	0	0	0	0	0	0	0	0	0	1.10E+07	0	0	0	0	0	0	5.28E+06	0
[truncated: 325 more columns]
