# Supplementary material for: Categorization and Characterization of Snake Venom Variability through Intact Toxin Analysis by Mass Spectrometry
Source: J Proteome Res. 2025 Feb 26;24(3):1329–41. doi: 10.1021/acs.jproteome.4c00923 (PMC11894662; doi:10.1021/acs.jproteome.4c00923)
Supplement: Supplementary file 5 — pr4c00923_si_005.zip [file pr4c00923_si_005.zip]

Archive with 7 entries (6 files):
- Scripts/
- Scripts/Supporting Information Scripts - Extraction_and_alignment.jl
- Scripts/Supporting Information Scripts - Extraction_and_alignment.jl.txt
- Scripts/Supporting Information Scripts - Find_peptides.py
- Scripts/Supporting Information Scripts - Find_peptides.py.txt
- Scripts/Supporting Information Scripts - Uniprot_to_gaussian.py
- Scripts/Supporting Information Scripts - Uniprot_to_gaussian.py.txt
