# Supplementary material for: Categorization and Characterization of Snake Venom Variability through Intact Toxin Analysis by Mass Spectrometry
Source: J Proteome Res. 2025 Feb 26;24(3):1329–41. doi: 10.1021/acs.jproteome.4c00923 (PMC11894662; doi:10.1021/acs.jproteome.4c00923)
Supplement: Supplementary file 5 — pr4c00923_si_005.zip [file pr4c00923_si_005.zip › Scripts/Supporting Information Scripts - Extraction_and_alignment.jl]

using CSV, Glob, DataFrames,XLSX
using Statistics
using Plots
using Distances, Clustering


dir = "C:\\Users\\llo590\\OneDrive - Vrije Universiteit Amsterdam\\VU_21-24\\Papers\\3.-Intact Proteins paper\\Data\\Excel"
Rep = 2
minMass = 0
minInt = 0
PerfectModel = []


function ExtractMatrix(dir,  minMass, minInt)
    files = glob( "*.csv", dir)
    global tempdfs = DataFrame.(CSV.File.(files))
    global namest = []
    for i in 1:length(tempdfs)
        append!(namest, [files[i][37:end-4]])
    end
    #Delete blank rows from the CSV files
    for i in 1:length(tempdfs)
        nums = []
        lookfor = Matrix(tempdfs[i][!, names(tempdfs[i], " Max. MW")])
        lookfor2 = Matrix(tempdfs[i][!, names(tempdfs[i], " Max. m/z")])
        for z in 1:length(lookfor)
            if lookfor[z] == String7(" ")
                append!(nums, z)
            end
        end
        for z in 1:length(lookfor2)
            if lookfor2[z] == String7(" 1+")
                append!(nums, z)
            end
        end
        k = 0
        nums = sort(nums)
        for l in 1:length(nums)
            global tempdfs[i] = delete!(tempdfs[i], nums[l]-k)
            k = k +1
        end
    end

    #obtain rt windows 
    for i in 1:length(tempdfs)
        tempdfs[i] = hcat(tempdfs[i], zeros(size(tempdfs[i])[1]))
        rename!(tempdfs[i], Dict(:x1 => "rt_min"))
        tempdfs[i] = hcat(tempdfs[i], zeros(size(tempdfs[i])[1]))
        rename!(tempdfs[i], Dict(:x1 => "rt_max"))
        tempdfs[i][:,size(tempdfs[i])[2]-1] = tempdfs[i][:,2].- tempdfs[i][:,4]*(3/2.355)
        tempdfs[i][:,size(tempdfs[i])[2]] = tempdfs[i][:,2].+ tempdfs[i][:,4]*(3/2.355)
    end

    #Extract masses and m/z values from the CSvs

    Masses = []
    for i in 1:length(tempdfs)
        append!(Masses, tempdfs[i][:,5])
    end

    conversion = []
    for i in 1:length(tempdfs)
        append!(conversion, tempdfs[i][:,6])
    end

    This = zeros(length(Masses),2)
    namesMyprot = string.(Masses)
    for i in 1:length(namesMyprot)
        if namesMyprot[i] == " "
            namesMyprot[i] = "0.0"
        end
    end

    for i in 1:length(namesMyprot)
        this = split(namesMyprot[i], ".")[1]
        num =  parse(Int,this)
        that = split(namesMyprot[i], ".")[2]
        dec = parse(Int,that)

        This[i,1] = num
        This[i,2] = dec/10000
    end

    FinalMasses = This[:,1] .+ This[:,2]

    Thismz = zeros(length(conversion),2)
    namesMyprot1 = string.(conversion)
    for i in 1:length(namesMyprot1)
        if namesMyprot1[i] == " "
            namesMyprot1[i] = "0.0"
        end
    end

    for i in 1:length(namesMyprot1)
        this = split(namesMyprot1[i], ".")[1]
        num =  parse(Int,this)
        that = split(namesMyprot1[i], ".")[2]
        dec = parse(Int,that)

        This[i,1] = num
        This[i,2] = dec/10000
    end

    #Group masses and mz values, maintaining the sample they came from
    Finalmz = This[:,1] .+ This[:,2]

    j = hcat(FinalMasses, Finalmz)

    MassesCluster = [Vector{Float64}(undef,1) for _ in 1:length(tempdfs)]
    Class1 = [Vector{Float64}(undef,1) for _ in 1:length(tempdfs)]
    mzCluster =  [Vector{Float64}(undef,1) for _ in 1:length(tempdfs)]
    z = 1
    for i in 1:length(tempdfs)
        MassesCluster[i] = FinalMasses[z:length(tempdfs[i][:,1])+z-1]
        Class1[i] = 0*FinalMasses[z:length(tempdfs[i][:,1])+z-1].+1*i
        mzCluster[i] = Finalmz[z:length(tempdfs[i][:,1])+z-1]
        z = z + length(tempdfs[i][:,1])

    end

    All1 = reduce(vcat,transpose.(MassesCluster'))
    Class= reduce(vcat,transpose.(Class1'))
    mzCluster = reduce(vcat,transpose.(mzCluster'))
    All2 = hcat(All1, Class, mzCluster)

    order = sortperm(All1)

    Allthree = hcat(permute!(All2[:,1], order), permute!(All2[:,2], order), permute!(All2[:,3], order))

    ord = sortperm(Allthree[:,2])
    for i in 1:3
        Allthree[:,i] = permute!(Allthree[:,i], ord)
    end
    Finallist = Allthree

    #Group masses and mz values, maintaining the sample they came from and the position within the sample the specific protein is

    Finaldf = [[0.0],[0],[0], [0.0]]

    for i in 1:length(Finallist[:,1])
        for z in 1:length(MassesCluster)
            for l in 1:length(MassesCluster[z])
                if Finallist[i,2] == z
                    if Finallist[i,1] == MassesCluster[z][l] # && l > last(Finaldf[3])
                        append!(Finaldf[1], Finallist[i,1])
                        append!(Finaldf[2], z)
                        append!(Finaldf[3], l)
                        append!(Finaldf[4], Finallist[i,3])
                        MassesCluster[z][l] = 0
                        break
                    end
                end
            end
        end
    end

    Finaldf[1] = Finaldf[1][2:length(Finaldf[1])]
    Finaldf[2] = Finaldf[2][2:length(Finaldf[2])]
    Finaldf[3] = Finaldf[3][2:length(Finaldf[3])]
    Finaldf[4] = Finaldf[4][2:length(Finaldf[4])]
    Finaldf = hcat(Finaldf[1],Finaldf[2],Finaldf[3], Finaldf[4])

    order1 = sortperm(Finaldf[:,1])

    FFinaldf = deepcopy(Finaldf)
    for i in 1:length(Finaldf[1,:])
        FFinaldf[:,i] = permute!(Finaldf[:,i], order1)
    end

    FFinaldf1 = append!(FFinaldf[:,1], 0)
    FFinaldf2 = append!(FFinaldf[:,2], 0)
    FFinaldf3 = append!(FFinaldf[:,3], 0)
    FFinaldf4 = append!(FFinaldf[:,4], 0)
    FFinaldf = reduce(hcat, (FFinaldf1, FFinaldf2, FFinaldf3, FFinaldf4))

    FFinaldf = hcat(FFinaldf, zeros(size(FFinaldf)[1],3))

    for i in 1:size(FFinaldf)[1]-1
        FFinaldf[i,5] = tempdfs[Int64(FFinaldf[i,2])][Int64(FFinaldf[i,3]),2]
        FFinaldf[i,6] = tempdfs[Int64(FFinaldf[i,2])][Int64(FFinaldf[i,3]),7]
        FFinaldf[i,7] = tempdfs[Int64(FFinaldf[i,2])][Int64(FFinaldf[i,3]),8]
    end

    finalproteins = [[] for i=1:length(tempdfs)]
    finalproteinsred = [Array{Float64}(undef,0,0) for i=1:Int64(length(tempdfs))]

    for i in 1:size(FFinaldf)[1]-1
        append!(finalproteins[Int64(FFinaldf[i,2])], [FFinaldf[i,:]])
    end

    for i in 1:length(finalproteins)
        finalproteinsred[i] = reduce(vcat, transpose(finalproteins[i]))
    end

    for i in 1:length(finalproteinsred)
        finalproteinsred[i] = hcat(finalproteinsred[i], zeros(size(finalproteinsred[i])[1]))
        for ii in 1:size(finalproteinsred[i])[1]
            finalproteinsred[i][ii,8] = tempdfs[i][Int64(finalproteinsred[i][ii,3]), 3]
        end
    end

    for countz in 1:10
        for i in 1:length(finalproteinsred)
            proteinas = [[0.0,0.0,0.0,0.0,0.0,0.0,0.0,0.0]]


            order = sortperm(finalproteinsred[i][:,4])
            for z in 1:size(finalproteinsred[i])[2]
                finalproteinsred[i][:,z] = permute!(finalproteinsred[i][:,z], order)
            end

            order = sortperm(finalproteinsred[i][:,1])
            for z in 1:size(finalproteinsred[i])[2]
                finalproteinsred[i][:,z] = permute!(finalproteinsred[i][:,z], order)
            end

            for ii in 1:size(finalproteinsred[i])[1]
                if finalproteinsred[i][ii,5] > proteinas[end][6] - 0.3 && finalproteinsred[i][ii,5] < proteinas[end][7] + 0.3 && finalproteinsred[i][ii,1] < proteinas[end][1] + 1.1 &&  finalproteinsred[i][ii,1] > proteinas[end][1] - 1.1
                    finalproteinsred[i][ii,1] = proteinas[end][1]
                    proteinas[end][8] = proteinas[end][8] + finalproteinsred[i][ii,8]
                    
                else
                    append!(proteinas, [finalproteinsred[i][ii,:]])
                end
            end
            proteinas = proteinas[2:end]
            finalproteins[i] = proteinas
            finalproteinsred[i] = reduce(vcat, transpose(proteinas))
            
        end
    end

    for countz in 1:10
        for i in 1:length(finalproteinsred)
            proteinas = [[0.0,0.0,0.0,0.0,0.0,0.0,0.0,0.0]]
            order = sortperm(finalproteinsred[i][:,1])
            for z in 1:size(finalproteinsred[i])[2]
                finalproteinsred[i][:,z] = permute!(finalproteinsred[i][:,z], order)
            end

            order = sortperm(finalproteinsred[i][:,5])
            for z in 1:size(finalproteinsred[i])[2]
                finalproteinsred[i][:,z] = permute!(finalproteinsred[i][:,z], order)
            end

            for ii in 1:size(finalproteinsred[i])[1]
                if finalproteinsred[i][ii,5] > proteinas[end][6] - 0.3 && finalproteinsred[i][ii,5] < proteinas[end][7] + 0.3 && finalproteinsred[i][ii,1] < proteinas[end][1] + 2.2 &&  finalproteinsred[i][ii,1] > proteinas[end][1] -2.2
                    finalproteinsred[i][ii,1] = proteinas[end][1]
                    proteinas[end][8] = proteinas[end][8] + finalproteinsred[i][ii,8]
                    
                else
                    append!(proteinas, [finalproteinsred[i][ii,:]])
                end
            end
            proteinas = proteinas[2:end]
            finalproteins[i] = proteinas
            finalproteinsred[i] = reduce(vcat, transpose(proteinas))
            
        end
    end

    ##solo tiene en cuenta las massas que matchean 

    for i in 1:length(finalproteinsred)
        finalproteinsred[i] = hcat(finalproteinsred[i] , zeros(size(finalproteinsred[i])[1]'))
    end

    finallist = []
    for i in 1:length(tempdfs)
        for ii in 1:length(finalproteins[i])
            for i2 in 1:length(tempdfs)
                for ii2 in 1:length(finalproteins[i2])
                    if i2 > i
                        if finalproteinsred[i][ii, 5] > finalproteinsred[i2][ii2, 6] - 0.3 && finalproteinsred[i][ii, 5] < finalproteinsred[i2][ii2, 7] +0.3 && finalproteinsred[i][ii, 1] > finalproteinsred[i2][ii2, 1] - 2.2 && finalproteinsred[i][ii, 1] < finalproteinsred[i2][ii2, 1] + 2.2 
                            append!(finallist, [[i,i2, mean([finalproteinsred[i][ii, 1], finalproteinsred[i2][ii2, 1]]), mean([finalproteinsred[i][ii, 4],finalproteinsred[i2][ii2, 4]]), mean([finalproteinsred[i][ii, 5] , finalproteinsred[i2][ii2, 5]]), min(finalproteinsred[i][ii, 6] , finalproteinsred[i2][ii2, 6]),max(finalproteinsred[i][ii, 7], finalproteinsred[i2][ii2, 7]), finalproteinsred[i][ii, 8], finalproteinsred[i2][ii2, 8]]])
                            finalproteinsred[i][ii,9] = 1
                            finalproteinsred[i2][ii2, 9] = 1
                        end
                    end
                end
            end
        end
    end

    h = reduce(vcat, transpose(finallist)) 

    #Matriz sin singles
    for i in 1:10
        order = sortperm(h[:,3])
        for z in 1:size(h)[2]
            h[:,z] = permute!(h[:,z], order)
        end

        for i in 2:size(h)[1]
            if h[i, 3] < h[i-1,3] + 2.2 && h[i,5] > h[i-1, 6] -0.3 && h[i,5] < h[i-1, 7] +0.3
                h[i,3] = h[i-1, 3]
                h[i,4] = h[i-1,4]
            end
        end

        order = sortperm(h[:,5])
        for z in 1:size(h)[2]
            h[:,z] = permute!(h[:,z], order)
        end

        for i in 2:size(h)[1]
            if h[i, 5] < h[i-1,5] + 0.3 && h[i,3] > h[i-1,3] -2.2 && h[i,3] < h[i-1, 3] +2.2
                h[i,3] = h[i-1, 3]
                h[i,4] = h[i-1,4]
            end
        end
    end

    order = sortperm(h[:,3])
    for z in 1:size(h)[2]
        h[:,z] = permute!(h[:,z], order)
    end

    VarNames = unique!(h[:,3])
    MzNames = unique!(h[:,4])

    Distinct = zeros(3, length(VarNames)+1)
    Distinct[1, 2:end] = VarNames
    Distinct[2,2:end] = MzNames
    for i in 2:size(Distinct)[2]
        for ii in 1:size(h)[1]
            if Distinct[1:2, i] == h[ii, 3:4]
                Distinct[3,i] = h[ii, 5]
            end
        end
    end

    Matriz = zeros(length(tempdfs)+3, length(VarNames)+1)

    Matriz[1:3, :] = Distinct

    for i in 1:size(h)[1]
        for ii in 1:length(VarNames)
            if h[i,3] == VarNames[ii]
                h[i,3] = ii
            end
        end
    end

    for i in 1:size(h)[1]
        Matriz[Int64(h[i,1])+3, Int64(h[i,3])+1] = h[i,8]
        Matriz[Int64(h[i,2])+3, Int64(h[i,3])+1] = h[i,9]
    end

    global InMatrix = Matriz[4:end, 2:end]

end


function filterMatrixRep(Rep, InMatrix)
    Distinct[] = MzNames
    NeekoShapesplitter = float(fill(1, size(InMatrix)))
    for row in 1:size(InMatrix[:,1])[1]
        for col in 1:size(InMatrix[1,:])[1]
            if InMatrix[row,col] != 0
                NeekoShapesplitter[row,col] = 1
            else
                NeekoShapesplitter[row,col] = 0
            end
        end
    end
    FinalMatrixM = []
    sums = []
    for col in 1:length(NeekoShapesplitter[1,:])
        H = sum(NeekoShapesplitter[:,col])
        push!(sums, H)
    end
    varnums = []
    global Finalmznames = []
    global FinalVarNames = []
    for number in 1:length(sums)
        if (sums[number]) >= Rep
            GoodVar = InMatrix[:,number]
            GoodNameVar = VarNames[number,:]
            GoodNameMz =  mznames[number, :]

                push!(FinalMatrixM, GoodVar)
                push!(FinalVarNames, GoodNameVar)
                push!(varnums, sums[number])
                push!(Finalmznames, GoodNameMz)
        end
    end

    placeholderM = reduce(vcat,transpose.(FinalMatrixM))'
    placeholderM = placeholderM[1:size(InMatrix)[1], :]


    #Create a real matrix taking into account the limitaitons of the mock matrix
    L = ones((size(placeholderM)[1]), size(placeholderM)[2])
    for row in 1:(size(placeholderM)[1])
        for col in 1:size(placeholderM)[2]
            L[row,col] = round.(placeholderM[row,col], digits=5)
        end
    end

    #Autoscale the matrix
    global Matrix_as = Array{Float64, 2}(undef, size(L,1), size(L,2))
    for column in 1:size(L,2)
        if sum(L[:,column]) > 1
            m = mean(L[:,column])
            s = std(L[:,column])
            Matrix_as[:,column]=((L[:,column].-m)./s)
        end
    end

    #Extract the autoscaled matrix, the mass and the m/z value from the proteins
    global Model = Matrix_as

    global  FinalMzNames= reduce(vcat, transpose.(Finalmznames))

    global  FinalVarNames = reduce(vcat, transpose.(FinalVarNames))


end


j = 0
for i in FinalVarNames
    if i >1000
        print(j)
        j = j+1
    end
end


r = pairwise(Euclidean(), Matrix_as', Matrix_as')


function bootstrap(Model, bootn)

    #Divide the samples into 2 groups, which will be the target separation for the SVMs
        Group1 = Model[1:17, :]
        Group2 = Model[1+20:end-3, :]

        global Group = Group1, Group2


    #Extract _bootn_ number of samples from each group. This will be used as samples for the crross-validation
        Samplesz = [Vector{Vector}(undef,0) for _ in 1:length(Group)]
        Models = [Vector{Vector}(undef,0) for _ in 1:length(Group)]
            for i in 1:length(Group)
                this = StatsBase.sample(1:(min(size(Group1)[1], size(Group2)[1])), bootn, replace = false)
                for k in 1:bootn
                    push!(Samplesz[i], Group[i][this[k], :])
                    transformation = zeros(size(Group[i][this[k], :]))
                    Group[i][this[k], :] = transformation
                end
            end

    #Obtain all the samples except the extracted ones to act as a "model"
        for i in 1:length(Models)
            for row in 1:size(Group[i])[1]
                if sum(Group[i][row, :]) != 0
                    push!(Models[i], Group[i][row, :])
                end
            end
        end


        Model1 = reduce(vcat,transpose.(Models[1]))
        Model2 = reduce(vcat,transpose.(Models[2]))
        Sample1 = reduce(vcat,transpose.(Samplesz[1]))
        Sample2 = reduce(vcat,transpose.(Samplesz[2]))

        global Modelc = vcat(Model1, Model2)
        global Samplesi = vcat(Sample1, Sample2)


    #Obtain PCA of the "model" samples and the projection of the "sample" samples
        eigenva = eigvals(cov(Modelc))
        eigenve = eigvecs(cov(Modelc))
        zrev = Vector(sort(1:length(eigenva), rev=true))
        ypre = permute!(sort(eigenva), zrev)
        yvalues = cumsum(ypre)/sum(ypre)*100

        nr_pc = 10
        eg_vec_s = eigenve[:,zrev]
        if nr_pc > size(eg_vec_s)[1]
            nr_pc = size(eg_vec_s)[1]
        end
        global Loadingsi = eg_vec_s[:, 1:nr_pc]
        global Scoresi = Modelc*Loadingsi
        Samples = Samplesi*Loadingsi


        Names1 = [Vector{Int64}(undef, 0) for _ in 1:length(Group)]

        for i in 1:length(Names1)
            for k in 1:length(Group[i][:,1])-bootn
                push!(Names1[i], i)
            end
        end

        SNames1 = [Vector{Int64}(undef, 0) for _ in 1:length(Group)]

        for i in 1:length(SNames1)
            for k in 1:bootn
                push!(SNames1[i], i)
            end
        end

        Names2 = vcat(reduce(vcat,transpose.(Names1)[1]), reduce(vcat,transpose.(Names1)[2]))
        SNames2 = vcat(reduce(vcat,transpose.(SNames1)[1]), reduce(vcat,transpose.(SNames1)[2]))
        Names = CategoricalArray(string.(Names2))
        SNames = CategoricalArray(string.(SNames2))
        model = svmtrain(Scoresi', Names )


    #SVM prediction of the "sample" samples based on the "model" samples, record the %hits
        ŷ, decision_values = svmpredict(model, Samples')

        GetValue = mean(ŷ .== SNames)

        push!(PerfectModel, GetValue)

end


ExtractMatrix(dir,  minMass, minInt)
for Rep in 1:8
    print(Rep)
    filterMatrixRep(Rep, InMatrix)
    print(size(Model))
    for bgvjh in 1:1000
        bootstrap(Model, bootn)
    end
end

Modelss= []
for i in 0:1000000
    k = mean(PerfectModel[(i*100+1):((i+1)*100)])
    append!(Modelss, k)
end


z = []
for i in 1:length(VarNames)
    append!(z, [string(VarNames[i])])
end


GroupedMatrix = zeros(40,3)
for row in 1:40
     sums = [[],[]]
        for col in 1:162
            


Modelc = Matrix_as
eigenva = eigvals(cov(Modelc))
eigenve = eigvecs(cov(Modelc))
zrev = Vector(sort(1:length(eigenva), rev=true))
ypre = permute!(sort(eigenva), zrev)
yvalues = cumsum(ypre)/sum(ypre)*100
nr_pc = 10
eg_vec_s = eigenve[:,zrev]
if nr_pc > size(eg_vec_s)[1]
    nr_pc = size(eg_vec_s)[1]
end
global Loadingsi = eg_vec_s[:, 1:nr_pc]
global Scoresi = Model*Loadingsi

d1 = 1
d2 = 4
d3 = 2

Plotly.plot([
    Plotly.scatter(x = Scoresi[1:5,d1], y = Scoresi[1:5,d2], z = Scoresi[1:5,d3], mode = "markers", name = "DDS", type = "scatter3d"),
    Plotly.scatter(x = Scoresi[6:10,d1], y = Scoresi[6:10,d2], z = Scoresi[6:10,d3], mode = "markers", name = "Af Sp", type = "scatter3d"), 

  Plotly.scatter(x = Scoresi[11:15,d1], y = Scoresi[11:15,d2], z = Scoresi[11:15,d3], mode = "markers", name = "Af NSp", type = "scatter3d"), 

  Plotly.scatter(x = Scoresi[16:20,d1], y = Scoresi[16:20,d2], z = Scoresi[16:20,d3], mode = "markers", name = "As", type = "scatter3d"), 

  Plotly.scatter(x = Scoresi[21:23,d1], y = Scoresi[21:23,d2], z = Scoresi[21:23,d3], mode = "markers", name = "As", type = "scatter3d"), 
  Plotly.scatter(x = Scoresi[24:48,d1], y = Scoresi[24:48,d2], z = Scoresi[24:48,d3], mode = "markers", name = "As", type = "scatter3d"), 
    ])

    Plotly.plot([
        Plotly.scatter(x = Loadingsi[1:4,d1], y = Loadingsi[1:4,d2], z = Loadingsi[1:4,d3], mode = "markers", name = "DDS", type = "scatter3d"),
        Plotly.scatter(x = Loadingsi[5:9,d1], y = Loadingsi[5:9,d2], z = Loadingsi[5:9,d3], mode = "markers", name = "Af Sp", type = "scatter3d"), 
    
      Plotly.scatter(x = Loadingsi[10:12,d1], y = Loadingsi[10:12,d2], z = Loadingsi[10:12,d3], mode = "markers", name = "Af NSp", type = "scatter3d"), 
    
      Plotly.scatter(x = Loadingsi[13:15,d1], y = Loadingsi[13:15,d2], z = Loadingsi[13:15,d3], mode = "markers", name = "As", type = "scatter3d"), 
    ])
    
