# Supplementary material for: Categorization and Characterization of Snake Venom Variability through Intact Toxin Analysis by Mass Spectrometry
Source: J Proteome Res. 2025 Feb 26;24(3):1329–41. doi: 10.1021/acs.jproteome.4c00923 (PMC11894662; doi:10.1021/acs.jproteome.4c00923)
Supplement: Supplementary file 5 — pr4c00923_si_005.zip [file pr4c00923_si_005.zip › Scripts/Supporting Information Scripts - Find_peptides.py]

from selenium import webdriver
import time
from bs4 import BeautifulSoup
import re
import csv
import pandas as pd
import numpy as np
import os 
import sys
from selenium.webdriver.common.by import By
from selenium.webdriver.support.ui import WebDriverWait
from selenium.webdriver.support import expected_conditions as EC
import time
from selenium.webdriver.common.action_chains import ActionChains
import brainpy
import peptides
from brainpy import isotopic_variants


scales = {
"EMBOSS":     {'Cterm': 3.6, 'pKAsp': 3.9,  'pKGlu': 4.1, 'pKCys': 8.5, 'pKTyr': 10.1, 'pk_his': 6.5, 'Nterm': 8.6, 'pKLys': 10.8, 'pKArg': 12.5},
"DTASelect":  {'Cterm': 3.1, 'pKAsp': 4.4,  'pKGlu': 4.4, 'pKCys': 8.5, 'pKTyr': 10.0, 'pk_his': 6.5, 'Nterm': 8.0, 'pKLys': 10.0, 'pKArg': 12.0},
"Solomon":    {'Cterm': 2.4, 'pKAsp': 3.9,  'pKGlu': 4.3, 'pKCys': 8.3, 'pKTyr': 10.1, 'pk_his': 6.0, 'Nterm': 9.6, 'pKLys': 10.5, 'pKArg': 12.5}, 
"Sillero":    {'Cterm': 3.2, 'pKAsp': 4.0,  'pKGlu': 4.5, 'pKCys': 9.0, 'pKTyr': 10.0, 'pk_his': 6.4, 'Nterm': 8.2, 'pKLys': 10.4, 'pKArg': 12.0},
"Rodwell":    {'Cterm': 3.1, 'pKAsp': 3.68, 'pKGlu': 4.25,'pKCys': 8.33,'pKTyr': 10.07,'pk_his': 6.0, 'Nterm': 8.0, 'pKLys': 11.5, 'pKArg': 11.5},
"Patrickios": {'Cterm': 4.2, 'pKAsp': 4.2,  'pKGlu': 4.2, 'pKCys': 0.0, 'pKTyr':  0.0, 'pk_his': 0.0, 'Nterm': 11.2,'pKLys': 11.2, 'pKArg': 11.2},
"Wikipedia":  {'Cterm': 3.65,'pKAsp': 3.9,  'pKGlu': 4.07,'pKCys': 8.18,'pKTyr': 10.46,'pk_his': 6.04,'Nterm': 8.2, 'pKLys': 10.54,'pKArg': 12.48},
"Grimsley":   {'Cterm': 3.3, 'pKAsp': 3.5,  'pKGlu': 4.2, 'pKCys': 6.8, 'pKTyr': 10.3, 'pk_his': 6.6, 'Nterm': 7.7, 'pKLys': 10.5, 'pKArg': 12.04},
'Lehninger':  {'Cterm': 2.34,'pKAsp': 3.86, 'pKGlu': 4.25,'pKCys': 8.33,'pKTyr': 10.0, 'pk_his': 6.0, 'Nterm': 9.69,'pKLys': 10.5, 'pKArg': 12.4},
'Bjellqvist': {'Cterm': 3.55,'pKAsp': 4.05, 'pKGlu': 4.45,'pKCys': 9.0, 'pKTyr': 10.0, 'pk_his': 5.98,'Nterm': 7.5, 'pKLys': 10.0, 'pKArg': 12.0},   
'IPC_peptide':{'Cterm': 2.383, 'pKAsp': 3.887, 'pKGlu': 4.317, 'pKCys': 8.297, 'pKTyr': 10.071, 'pk_his': 6.018, 'Nterm': 9.564, 'pKLys': 10.517, 'pKArg': 12.503},    # IPC peptide
'IPC_protein':{'Cterm': 2.869, 'pKAsp': 3.872, 'pKGlu': 4.412, 'pKCys': 7.555, 'pKTyr': 10.85,  'pk_his': 5.637, 'Nterm': 9.094, 'pKLys': 9.052,  'pKArg': 11.84},     # IPC protein 
'Toseland':   {'Cterm': 3.19,'pKAsp': 3.6,  'pKGlu': 4.29,'pKCys': 6.87,'pKTyr': 9.61, 'pk_his': 6.33,'Nterm': 8.71, 'pKLys': 10.45, 'pKArg':  12},
'Thurlkill':  {'Cterm': 3.67,'pKAsp': 3.67, 'pKGlu': 4.25,'pKCys': 8.55,'pKTyr': 9.84, 'pk_his': 6.54,'Nterm': 8.0, 'pKLys': 10.4, 'pKArg': 12.0},
'Nozaki':     {'Cterm': 3.8, 'pKAsp': 4.0,  'pKGlu': 4.4, 'pKCys': 9.5, 'pKTyr': 9.6,  'pk_his': 6.3, 'Nterm': 7.5, 'pKLys': 10.4, 'pKArg': 12},   
'Dawson':     {'Cterm': 3.2, 'pKAsp': 3.9,  'pKGlu': 4.3, 'pKCys': 8.3, 'pKTyr': 10.1, 'pk_his': 6.0, 'Nterm': 8.2, 'pKLys': 10.5, 'pKArg':  12},   
          }

aaDict = {'Asp':'D', 'Glu':'E', 'Cys':'C', 'Tyr':'Y', 'His':'H', 
          'Lys':'K', 'Arg':'R', 'Met':'M', 'Phe':'F', 'Leu':'L', 
          'Val':'V', 'Ala':'A', 'Gly':'G', 'Gln':'Q', 'Asn':'N',
          'Ile':'I', 'Trp':'W', 'Ser':'S', 'Thr':'T', 'Sec':'U',
          'Pro':'P', 'Xaa':'X', 'Sec':'U', 'Pyl':'O', 'Asx':'B',
          'Xle':'J', }

acidic = ['D', 'E', 'C', 'Y']
basic = ['K', 'R', 'H']

pKcterminal = {'D': 4.55, 'E': 4.75} 
pKnterminal = {'A': 7.59, 'M': 7.0, 'S': 6.93, 'P': 8.36, 'T': 6.82, 'V': 7.44, 'E': 7.7} 

#N-teminus, middle, C-terminus
promost ={
'K':[10.00,  9.80, 10.30],
'R':[11.50, 12.50, 11.50],
'H':[ 4.89,  6.08,  6.89],
'D':[ 3.57,  4.07,  4.57],
'E':[ 4.15,  4.45,  4.75],
'C':[ 8.00,  8.28,  9.00],
'Y':[ 9.34,  9.84, 10.34],
'U':[ 5.20,  5.43,  5.60], # ref (http://onlinelibrary.wiley.com/doi/10.1002/bip.21581/pdf)
}
           
promost_mid = {
"G":[7.50, 3.70],
"A":[7.58, 3.75],
"S":[6.86, 3.61],
"P":[8.36, 3.40],
"V":[7.44, 3.69],
"T":[7.02, 3.57],
"C":[8.12, 3.10],
"I":[7.48, 3.72],
"L":[7.46, 3.73],
"J":[7.46, 3.73],
"N":[7.22, 3.64],
"D":[7.70, 3.50],
"Q":[6.73, 3.57],
"K":[6.67, 3.40],
"E":[7.19, 3.50],
"M":[6.98, 3.68],
"H":[7.18, 3.17],
"F":[6.96, 3.98],
"R":[6.76, 3.41],
"Y":[6.83, 3.60],
"W":[7.11, 3.78],
"X":[7.26, 3.57],   #avg
"Z":[6.96, 3.535],  #("E"+"Q")/2
'B':[7.46, 3.57],   #("N"+"D")/2
'U':[5.20, 5.60], 
'O':[7.00, 3.50],     
}


def predict_isoelectric_point_ProMoST(seq):
    '''Calculate isoelectric point using ProMoST model'''
    NQ = 0.0
    pH = 6.51             #starting po pI = 6.5 - theoretically it should be 7, but average protein pI is 6.5 so we increase the probability of finding the solution
    pHprev = 0.0         
    pHnext = 14.0        
    E = 0.01             #epsilon means precision [pI = pH +- E]
    temp = 0.01
    while 1:
            if seq[0] in promost.keys():   QN1=-1.0/(1.0+pow(10,(promost[seq[0]][2]-pH)))
            else: QN1=-1.0/(1.0+pow(10,(promost_mid[seq[0]][1]-pH)))
            #print 
            if seq[-1] in promost.keys():  QP2= 1.0/(1.0+pow(10,(pH-promost[seq[-1]][0])))
            else: QP2=1.0/(1.0+pow(10,(pH-promost_mid[seq[-1]][0])))
            
            QN2=-seq.count('D')/(1.0+pow(10,(promost['D'][1]-pH)))           
            QN3=-seq.count('E')/(1.0+pow(10,(promost['E'][1]-pH)))           
            QN4=-seq.count('C')/(1.0+pow(10,(promost['C'][1]-pH)))           
            QN5=-seq.count('Y')/(1.0+pow(10,(promost['Y'][1]-pH)))        
            QP1= seq.count('H')/(1.0+pow(10,(pH-promost['H'][1])))                            
            QP3= seq.count('K')/(1.0+pow(10,(pH-promost['K'][1])))           
            QP4= seq.count('R')/(1.0+pow(10,(pH-promost['R'][1])))                
        
            NQ=QN1+QN2+QN3+QN4+QN5+QP1+QP2+QP3+QP4  
#%%%%%%%%%%%%%%%%%%%%%%%%%   BISECTION   %%%%%%%%%%%%%%%%%%%%%%%%
            if NQ<0.0:              #we are out of range, thus the new pH value must be smaller                     
                    temp = pH
                    pH = pH-((pH-pHprev)/2.0)
                    pHnext = temp
                    #print "pH: ", pH, ", \tpHnext: ",pHnext
            else:
                    temp = pH
                    pH = pH + ((pHnext-pH)/2.0)
                    pHprev = temp
                    #print "pH: ", pH, ",\tpHprev: ", pHprev

            if (pH-pHprev<E) and (pHnext-pH<E): #terminal condition, finding pI with given precision
                    return pH               
        

def predict_isoelectric_point(seq, scale='IPC_protein'):
    """calculate isoelectric point using 9 pKa set model"""
    pKCterm = scales[scale]['Cterm']
    pKAsp = scales[scale]['pKAsp']
    pKGlu = scales[scale]['pKGlu']
    pKCys = scales[scale]['pKCys']
    pKTyr = scales[scale]['pKTyr']
    pKHis = scales[scale]['pk_his']
    pKNterm = scales[scale]['Nterm']
    pKLys = scales[scale]['pKLys'] 
    pKArg = scales[scale]['pKArg']
    pH = 6.51             #starting po pI = 6.5 - theoretically it should be 7, but average protein pI is 6.5 so we increase the probability of finding the solution
    pHprev = 0.0         
    pHnext = 14.0        
    E = 0.01             #epsilon means precision [pI = pH +- E]
    temp = 0.01
    nterm=seq[0]
    if scale=='Bjellqvist':
        if nterm in pKnterminal.keys():
            pKNterm = pKnterminal[nterm]
    
    cterm=seq[-1]
    if scale=='Bjellqvist':
        if cterm in pKcterminal.keys():
            pKCterm = pKcterminal[cterm] 
            
    while 1:             #the infinite loop
        QN1=-1.0/(1.0+pow(10,(pKCterm-pH)))                                        
        QN2=-seq.count('D')/(1.0+pow(10,(pKAsp-pH)))           
        QN3=-seq.count('E')/(1.0+pow(10,(pKGlu-pH)))           
        QN4=-seq.count('C')/(1.0+pow(10,(pKCys-pH)))           
        QN5=-seq.count('Y')/(1.0+pow(10,(pKTyr-pH)))        
        QP1=seq.count('H')/(1.0+pow(10,(pH-pKHis)))            
        QP2=1.0/(1.0+pow(10,(pH-pKNterm)))                
        QP3=seq.count('K')/(1.0+pow(10,(pH-pKLys)))           
        QP4=seq.count('R')/(1.0+pow(10,(pH-pKArg)))            
        NQ=QN1+QN2+QN3+QN4+QN5+QP1+QP2+QP3+QP4
        #print NQ
        #%%%%%%%%%%%%%%%%%%%%%%%%%   BISECTION   %%%%%%%%%%%%%%%%%%%%%%%%
        if NQ<0.0:              #we are out of range, thus the new pH value must be smaller                     
            temp = pH
            pH = pH-((pH-pHprev)/2.0)
            pHnext = temp
            #print "pH: ", pH, ", \tpHnext: ",pHnext
        else:
            temp = pH
            pH = pH + ((pHnext-pH)/2.0)
            pHprev = temp
            #print "pH: ", pH, ",\tpHprev: ", pHprev

        if (pH-pHprev<E) and (pHnext-pH<E): #terminal condition, finding pI with given precision
            return pH
                    
                    
def ipc_author_information():
    '''add information about IPC'''
    print( '==============================================================================================\n' )
    print( '\t\t\t\tIPC - ISOELECTRIC POINT CALCULATOR\n' )
    print( 'AUTHOR: \tLukasz Pawel Kozlowski, lukaszkozlowski.lpk@gmail.com' )
    print( 'COPYRIGHTS: \tLukasz Pawel Kozlowski\n' )
    print( 'WEB SERVER: \thttp://isoelectric.org' )
    print( 'LICENSE: \thttp://isoelectric.org/license.txt\n' )
    print( '\t\t\t\t\tJanuary 2016' )
    print( '==============================================================================================\n' )    

#Define Aminoacids
Carbamido = False  # True or False
A = [[3	,	5	,	1	,	1	,	0]]
R = [[6	,	12	,	4	,	1	,	0]]
N = [[4	,	6	,	2	,	2	,	0]]
D = [[4	,	5	,	1	,	3	,	0]]
Ccarb = [[5	,	8	,	2	,	2	,	1]] # with carbamidomethyl
C = [[3	,	5	,	1	,	1	,	1]] # without Caramidomethyl
Q = [[5	,	8	,	2	,	2	,	0]]
E = [[5	,	7	,	1	,	3	,	0]]
G = [[2	,	3	,	1	,	1	,	0]]
H = [[6	,	7	,	3	,	1	,	0]]
I = [[6	,	11	,	1	,	1	,	0]]
L = [[6	,	11	,	1	,	1	,	0]]
K = [[6	,	12	,	2	,	1	,	0]]
M = [[5	,	9	,	1	,	1	,	1]]
F = [[9	,	9	,	1	,	1	,	0]]
P = [[5	,	7	,	1	,	1	,	0]]
S = [[3	,	5	,	1	,	2	,	0]]
T = [[4	,	7	,	1	,	2	,	0]]
W = [[11,	10	,	2	,	1	,	0]]
Y = [[9	,	9	,	1	,	2	,	0]]
V = [[5	,	9	,	1	,	1	,	0]]
H2O = [[0, 2, 0, 1, 0]]

if (Carbamido == True):
    C = Ccarb
    

#Define the space that will contain a vector for each recognized peptide chain
chains = []

#Define variable to iterate thorugh the different peptide chains
prot_n = 0

#Define variable to iterate thorugh the different protein IDs
count = 0

#Define the protein IDs we will be looking at
df = pd.read_csv("..\\FileContainingTheIDsDownloadedFromUniProt.csv")


protnames = (df["prot_acc"].unique())[:]

#Define directory of the intact proteins result
dir_intactprot = "C...\\Results.csv"

esc = np.zeros(len(protnames))
            


#Iterate the process through each protein ID
for protein in protnames:
    print(protein)
        #Make selenium look at the source code for the PTMs block of the UniProt page for each ID
    query = str(protein)
    url = 'https://www.uniprot.org/uniprotkb?query='+query
    options = webdriver.ChromeOptions()
    options.add_experimental_option('excludeSwitches', ['enable-logging'])
    driver = webdriver.Chrome(options=options)
    
    

    time.sleep(2)
    driver.get(url)
    a = 1
    while a != 100:
        try:                                                                                                                                                                   
            link_picture = WebDriverWait(driver, 2).until(EC.visibility_of_element_located((By.XPATH, "/html/body/div[4]/div[5]/div[2]/div[3]/div/div/div/div/div["+ str(a) +"]/div[1]/a/img"))).get_attribute('src')                                                                                                    
        except:
            break
        a = a + 1


    htmlSource = driver.page_source
    
    #Parse the relevant html code
    soup=BeautifulSoup(htmlSource,'html.parser')    
    #Extract the number of disulfide bonds
    d_bonds = len(soup.findAll(string=re.compile('Disulfide bond'))) - 1
    m_res = len(soup.findAll(string=re.compile('Modified residue'))) - 1
    #Loook for the peptide chain
    numbers = soup.find_all("tr")
    n = 0
    lines = []
    for i in numbers:
        if numbers[n].find_all("strong") != []:
            lines.append(str(i))
        n = n+1

    #Obtain all the info needed for each chain (Chain, no. disulfide bonds per protein ID, Protein ID, exact mass)
    for chain in lines:
        slicec = chain.split('data-group-for=')
        clas = slicec[1].split('" data')
        if clas[0][:4] == '"PRO':
            chains.append([])
            peptide = chain.split("</strong>")
            peptide = peptide[1][:-10]
            chains[prot_n].append(peptide)
            chains[prot_n].append(d_bonds)
            chains[prot_n].append(protein)
            Peptide = peptide
             #calculate peptide mass
            countA = Peptide.count('A')
            countR = Peptide.count('R')
            countN = Peptide.count('N')
            countD = Peptide.count('D')
            countC = Peptide.count('C')
            countQ = Peptide.count('Q')
            countE = Peptide.count('E')
            countG = Peptide.count('G')
            countH = Peptide.count('H')
            countI = Peptide.count('I')
            countL = Peptide.count('L')
            countK = Peptide.count('K')
            countM = Peptide.count('M')
            countF = Peptide.count('F')
            countP = Peptide.count('P')
            countS = Peptide.count('S')
            countT=  Peptide.count('T')
            countW = Peptide.count('W')
            countY = Peptide.count('Y')
            countV = Peptide.count('V')
            SP = countA*np.array(A)+countR*np.array(R)+countN*np.array(N)+countD*np.array(D)+countC*np.array(C)+countQ*np.array(Q)+countE*np.array(E)+countG*np.array(G)+countH*np.array(H)+countI*np.array(I)+countL*np.array(L)+countK*np.array(K)+countM*np.array(M)+countF*np.array(F)+countP*np.array(P)+countS*np.array(S)+countT*np.array(T)+countW*np.array(W)+countY*np.array(Y)+countV*np.array(V)+H2O   
            AC = SP[0][0]
            AH = SP[0][1]
            AN = SP[0][2]
            AO = SP[0][3]
            AS = SP[0][4]
            Peptide = {'H': AH, 'C': AC, 'O': AO, 'N': AN, 'S':AS}
            theoretical_isotopic_cluster = isotopic_variants(Peptide, npeaks=10, charge= 1)
            chains[prot_n].append(theoretical_isotopic_cluster[1].mz)
            chains[prot_n].append(predict_isoelectric_point_ProMoST(peptide))
            prot_n = prot_n+1  
            
            
    #Look for propeptides/signal peptides
    n1 = 0
    lines1 = []
    for i in numbers:
        if i.find_all("td") != []:
            lines1.append(str(i))
    for chain1 in lines1:
        try:
            slicec1 = chain1.split('data-filter-value="Signal"')
            slicec1[1]
            esc[count]=1
        except:
            continue
        try: 
            slicec1 = chain1.split('data-filter-value="Propeptide"')
            slicec1[1]
            esc[count]=2
        except:
            continue
            

    #jump to next protein ID
    count = count + 1
    print(count/len(protnames)*100, "% of proteins analized")

#Turn results (ID + MASS) into matrix

    IDs = []
    Masses = []
    n = 0
    PIs = []
    
    for chain in chains:
        IDs.append(chain[2])
        Masses.append(chain[3]-2*chain[1])
        PIs.append(chain[4])
        n = n+1
    
    
    
h = pd.DataFrame(data={
    "IDs": IDs , 
    "Masses": Masses,
    "PIs" : PIs
    })


h = h.sort_values(by='Masses')
h= h.sort_values(by='IDs')

count = -1
for prots in protnames:
    count = count+1
    for prots2 in h.iloc:
        if prots == prots2[0]:
            df.iloc[:,(3)][count] = prots2[1]


#Extract intact proteins
intactprotnames = df.to_csv(dir_intactprot)
intactprotnames = intactprotnames[" Max. MW"]
intactprot = []
for variable in intactprotnames:
    try:
        intactprot.append(round(float(variable), 2))
    except ValueError:
        continue
intactprot.sort()
z = intactprot.unique() 
    
#Find the ones that match with the calculated ones
mIDs = []
mMasses = []
mmMasses = []
for uniquemass in intactprot:
    for calcmass in range(len(df["Masses"])):
        if df["Masses"][calcmass] > uniquemass - 1 and df["Masses"][calcmass] < uniquemass + 1:
            mIDs.append(df["IDs"][calcmass])
            mMasses.append(df["Masses"][calcmass])
            mmMasses.append(uniquemass)
    
    
#Print the matching ones     
    
mdf =  pd.DataFrame(data={
    "IDs": mIDs , 
    "Masses": mMasses,
    "MassesIntact": mmMasses
    })

mdf.to_csv("...\\FinalFile.csv", sep=',',index=False)
