# Supplementary material for: Categorization and Characterization of Snake Venom Variability through Intact Toxin Analysis by Mass Spectrometry
Source: J Proteome Res. 2025 Feb 26;24(3):1329–41. doi: 10.1021/acs.jproteome.4c00923 (PMC11894662; doi:10.1021/acs.jproteome.4c00923)
Supplement: Supplementary file 5 — pr4c00923_si_005.zip [file pr4c00923_si_005.zip › Scripts/Supporting Information Scripts - Uniprot_to_gaussian.py]

import pandas as pd
import numpy as np
import matplotlib.pyplot as plt
import statistics as st 
import matplotlib.pyplot as plt
from scipy.optimize import curve_fit
from scipy import asarray as ar,exp


df = pd.read_excel("FileContainingTheIDsDownloadedFromUniProtAndTheiMasses.xlsx")

df= df.sort_values(by='Entry Name')

toxclass = np.unique(df["Toxin group"])

for ID in range(len(toxclass)):

    for toxinclass in range(len(df["Toxin group"])):

        if toxclass[ID] == df["Toxin group"][toxinclass]:
            
            df["Toxin group"][toxinclass] = ID

dfhis = df[["Mass (Da)", "Toxin group"]]

his = np.empty((len(toxclass), 0)).tolist()

count = -1
for i in dfhis["Toxin group"]:
        count = count + 1
        his[i].append(dfhis["Mass (Da)"][count])

m = []
for hello in his:
    if len(hello) >= 2:
        if st.stdev(hello)/st.mean(hello) < 0.25:
            m.append(hello)
        else:
            if sum(plt.hist(hello)[0][0:int(len(plt.hist(hello)[0])/2)]) > sum(plt.hist(hello)[0][1+int(len(plt.hist(hello)[0])/2):]):
            #    helo = []
            #    for number in hello:
            #        if number < st.mean(hello):
            #            helo.append(number)
            #    if st.stdev(helo)/st.mean(helo) < 0.25:
            #        hello = helo
                    m.append(hello)
            else:
                helo = []
                for number in hello:
                    if number > st.mean(hello):
                        helo.append(number)
                if st.stdev(helo)/st.mean(helo) < 0.25:
                    hello = helo
                    m.append(hello)                            
    else:
        m.append([])
        
ms = []

for hello in m:
    if len(hello) >= 1:
        x = plt.hist(hello)[1][1:]
        y = plt.hist(hello)[0]
        # weighted arithmetic mean (corrected - check the section below)
        mean = sum(x * y) / sum(y)
        sigma = np.sqrt(sum(y * (x - mean)**2) / sum(y))/1.5
        def Gauss(x, a, x0, sigma):
            return a * np.exp(-(x - x0)**2 / (2 * sigma**2))
        try:
            popt,pcov = curve_fit(Gauss, x, y, p0=[max(y), mean, sigma], maxfev=10000000)
            ms.append([mean, sigma])
        except:
            print("one of them didn't iterate", hello)
            ms.append([0,0])
    else:
        ms.append([0,0])
        

bins = np.linspace(12500, 18000,500)

results = []
for i in ms:
    resultsi = []
    for bin in bins:
        if i != [0,0]:
            if i[1] < 0.01:
                i[1] = 100
                resultsi.append(50*2.718281828459045**(-((bin-i[0])**2)/(2*i[1]**2)))
            else:
                resultsi.append(50*2.718281828459045**(-((bin-i[0])**2)/(2*i[1]**2)))
    results.append(resultsi)
        
z=[]
leg = []
count = -1
for i in results:
    count = count + 1
    if i != []:
        z.append(i)
        leg.append(toxclass[count])
        
plt.figure()
for i in range(len(z)):

    plt.plot(bins,z[i], linewidth=2)
    #plt.legend(toxclass)
  
    # Show/save figure as desired.

plt.show()


for i,v in enumerate(ms):
    print(v, toxclass[i])
