# Supplementary material for: Categorization and Characterization of Snake Venom Variability through Intact Toxin Analysis by Mass Spectrometry
Source: J Proteome Res. 2025 Feb 26;24(3):1329–41. doi: 10.1021/acs.jproteome.4c00923 (PMC11894662; doi:10.1021/acs.jproteome.4c00923)
Supplement: Supplementary file 6 — pr4c00923_si_006.xlsx [file pr4c00923_si_006.xlsx]

## Sheet: Order of the injections
List of snake species whose venom was included in the study is provided. The origin, family, genus, clade, venom concentration, and injection volume used in the analytical system are also detailed. Two samples from different snakes of the Crotalus horridus atricaudatus were analyzed.
Venoms came from either the Liverpool School of Tropical Medicine (LSTM), or from the VU Amsterdam historical venom collection (VU). The venoms used in this study were sourced from libraries that have been maintained in our laboratory freezers for significant periods of time. Quite some of our venoms are pooled venoms, and unfortunately for many of our “historical library” venoms, detailed inform…
		Sample ID	Sourced from	Family	Genus	Clade	Concentration	Injected volume
		Bothrops alter	VU	Viperidae	Bothrops	-	2.5 mg/mL	50 μL
		Bothrops asper	LSTM	Viperidae	Bothrops	-	2.5 mg/mL	50 μL
		Bothrops atrox	VU	Viperidae	Bothrops	-	2.5 mg/mL	50 μL
		Crotalus horridus atricaudatus	VU	Viperidae	Crotalus	-	2.5 mg/mL	50 μL
		Crotalus horridus atricaudatus (2)	VU	Viperidae	Crotalus	-	2.5 mg/mL	50 μL
		Crotalus adamanteus	VU	Viperidae	Crotalus	-	2.5 mg/mL	50 μL
		Crotalus cerberus	VU	Viperidae	Crotalus	-	2.5 mg/mL	50 μL
		Crotalus culminatus	VU	Viperidae	Crotalus	-	2.5 mg/mL	50 μL
		Crotalus durissus cumanensis	VU	Viperidae	Crotalus	-	2.5 mg/mL	50 μL
		Crotalus durissus terrificus	VU	Viperidae	Crotalus	-	2.5 mg/mL	50 μL
		Crotalus enyo	VU	Viperidae	Crotalus	-	2.5 mg/mL	50 μL
		Crotalus horridus	VU	Viperidae	Crotalus	-	2.5 mg/mL	50 μL
		Crotalus lepidus klauberi	VU	Viperidae	Crotalus	-	2.5 mg/mL	50 μL
		Crotalus lepidus maculosus	VU	Viperidae	Crotalus	-	2.5 mg/mL	50 μL
		Crotalus lorenzoensis	VU	Viperidae	Crotalus	-	2.5 mg/mL	50 μL
		Crotalus molossus molossus	VU	Viperidae	Crotalus	-	2.5 mg/mL	50 μL
		Crotalus molossus nigricens	VU	Viperidae	Crotalus	-	2.5 mg/mL	50 μL
		Crotalus molossus oaxacus	VU	Viperidae	Crotalus	-	2.5 mg/mL	50 μL
		Crotalus morulus	VU	Viperidae	Crotalus	-	2.5 mg/mL	50 μL
		Crotalus phyrrus	VU	Viperidae	Crotalus	-	2.5 mg/mL	50 μL
		Crotalus ravus ravus	VU	Viperidae	Crotalus	-	2.5 mg/mL	50 μL
		Crotalus ruber ruber	VU	Viperidae	Crotalus	-	2.5 mg/mL	50 μL
		Crotalus scutulatus salvini	VU	Viperidae	Crotalus	-	2.5 mg/mL	50 μL
		Crotalus scutulatus scutulatus	VU	Viperidae	Crotalus	-	2.5 mg/mL	50 μL
		Crotalus totuguensis	VU	Viperidae	Crotalus	-	2.5 mg/mL	50 μL
		Crotalus triseratus triseratus	VU	Viperidae	Crotalus	-	2.5 mg/mL	50 μL
		Crotalus vegrandis	VU	Viperidae	Crotalus	-	2.5 mg/mL	50 μL
		Dendroaspis angusticeptis	LSTM	Elapidae	Dendroaspis	-	2.5 mg/mL	50 μL
		Dendroaspis polylepis	VU	Elapidae	Dendroaspis	-	2.5 mg/mL	50 μL
		Dendroaspis viridis	LSTM	Elapidae	Dendroaspis	-	2.5 mg/mL	50 μL
		Denroaspis jamesoni jamesoni	VU	Elapidae	Dendroaspis	-	2.5 mg/mL	50 μL
		Denroaspis jamesoni kaimosae	VU	Elapidae	Dendroaspis	-	2.5 mg/mL	50 μL
		Naja annulifera	VU	Elapidae	Naja	African non-spitter	2.5 mg/mL	50 μL
		Naja haje	VU	Elapidae	Naja	African non-spitter	2.5 mg/mL	50 μL
		Naja legionnis	VU	Elapidae	Naja	African non-spitter	2.5 mg/mL	50 μL
		Naja nivea	VU	Elapidae	Naja	African non-spitter	2.5 mg/mL	50 μL
		Naja subfulva	VU	Elapidae	Naja	African non-spitter	2.5 mg/mL	50 μL
		Naja mossambica	VU	Elapidae	Naja	African spitter	2.5 mg/mL	50 μL
		Naja nigricincta	VU	Elapidae	Naja	African spitter	2.5 mg/mL	50 μL
		Naja nigricolis	VU	Elapidae	Naja	African spitter	2.5 mg/mL	50 μL
		Naja nubiae	VU	Elapidae	Naja	African spitter	2.5 mg/mL	50 μL
		Naja pallida	VU	Elapidae	Naja	African spitter	2.5 mg/mL	50 μL
		Naja atra	VU	Elapidae	Naja	Asian	2.5 mg/mL	50 μL
		Naja kaouthia	VU	Elapidae	Naja	Asian	2.5 mg/mL	50 μL
		Naja naja	VU	Elapidae	Naja	Asian	2.5 mg/mL	50 μL
		Naja oxiana	VU	Elapidae	Naja	Asian	2.5 mg/mL	50 μL
		Naja siamensis	LSTM	Elapidae	Naja	Asian	2.5 mg/mL	50 μL
